# Supplementary material for: Recent advances in proteomic strategies for target identification of traditional Chinese medicine
Source: J Pharm Anal. 2025 Dec 10;16(7):101516. doi: 10.1016/j.jpha.2025.101516 (PMC13377450; doi:10.1016/j.jpha.2025.101516)
Supplement: Multimedia component 3 [file mmc3.zip]

Archive with 1 entries (1 files):
- JPA-D-25-00412R2 2025.11.7.cdx
